# Supplementary material for: Crizanlizumab for retinal vasculopathy with cerebral leukoencephalopathy in a phase II clinical study
Source: J Clin Invest. 2024 May 7;134(12):e180916. doi: 10.1172/JCI180916 (PMC11178534; doi:10.1172/JCI180916)
Supplement: Supporting data values [file jci-134-180916-s108.xlsx]

## Sheet: Figure 2
Subject	Sex	Age	OnCriz	Eye	Time	LogMAR	IOP
S1	F	42	1	OD	0	-0.124939	21
S1	F	42	1	OD	2	0	17
S1	F	42	1	OS	0	-0.124939	20
S1	F	42	1	OS	2	0	20
S2	F	48	1	OD	0	0.176091	15
S2	F	48	1	OD	2	0	12
S2	F	48	1	OS	0	0	14
S2	F	48	1	OS	2	0	12
S3	F	59	1	OD	0	0.39794	19
S3	F	59	1	OD	2	-0.30103	28
S3	F	59	1	OS	0	0.30103	18
S3	F	59	1	OS	2	-0.176091	30
S4	F	55	1	OD	0	0.09691	10
S4	F	55	1	OD	2	-0.09691	17
S4	F	55	1	OS	0	0.09691	11
S4	F	55	1	OS	2	-0.09691	17
S5	M	38	1	OD	0	0.176091	17
S5	M	38	1	OD	2	0	17
S5	M	38	1	OS	0	0.477121	18
S5	M	38	1	OS	2	-0.09691	18
S6	F	41	1	OD	0	0	18
S6	F	41	1	OD	2	-0.09691	17
S6	F	41	1	OS	0	0	17
S6	F	41	1	OS	2	0	16
S7	M	40	1	OD	0	0	14
S7	M	40	1	OD	2	0	12
S7	M	40	1	OS	0	0.875061	14
S7	M	40	1	OS	2	-0.875061	12
S8	F	55	1	OD	0	0	18
S8	F	55	1	OD	2	0	17
S8	F	55	1	OS	0	0	18
S8	F	55	1	OS	2	-0.09691	19
S9	M	44	1	OD	0	0	17
S9	M	44	1	OD	2	0	16
S9	M	44	1	OS	0	0.875061	17
S9	M	44	1	OS	2	2	16
S10	F	57	1	OD	0	0	12
S10	F	57	1	OD	2	-0.09691	15
S10	F	57	1	OS	0	0.544068	14
S10	F	57	1	OS	2	-1.17609	15
S11	F	55	1	OD	0	0	18
S11	F	55	1	OD	2	0.09691	18
S11	F	55	1	OS	0	0.09691	15
S11	F	55	1	OS	2	0.09691	15

## Sheet: Figure 3
Subject	Sex	Age	OnCriz	Eye	Time	OCT	logOCT
S1	F	42	1	OD	0	289	2.4609
S1	F	42	1	OD	2	279	2.4456
S1	F	42	1	OS	0	287	2.45788
S1	F	42	1	OS	2	285	2.45484
S2	F	48	1	OD	0	261	2.41664
S2	F	48	1	OD	2	253	2.40312
S2	F	48	1	OS	0	257	2.40993
S2	F	48	1	OS	2	249	2.3962
S3	F	59	1	OD	0	236	2.37291
S3	F	59	1	OD	2	217	2.33646
S3	F	59	1	OS	0	221	2.34439
S3	F	59	1	OS	2	236	2.37291
S4	F	55	1	OD	0	265	2.42325
S4	F	55	1	OD	2	264	2.4216
S4	F	55	1	OS	0	239	2.3784
S4	F	55	1	OS	2	237	2.37475
S5	M	38	1	OD	0	267	2.42651
S5	M	38	1	OD	2	267	2.42651
S5	M	38	1	OS	0	287	2.45788
S5	M	38	1	OS	2	279	2.4456
S6	F	41	1	OD	0	233	2.36736
S6	F	41	1	OD	2	222	2.34635
S6	F	41	1	OS	0	244	2.38739
S6	F	41	1	OS	2	251	2.39967
S7	M	40	1	OD	0	266	2.42488
S7	M	40	1	OD	2	242	2.38382
S7	M	40	1	OS	0	245	2.38917
S7	M	40	1	OS	2	253	2.40312
S8	F	55	1	OD	0	282	2.45025
S8	F	55	1	OD	2	294	2.46835
S8	F	55	1	OS	0	284	2.45332
S8	F	55	1	OS	2	296	2.47129
S9	M	44	1	OD	0	279	2.4456
S9	M	44	1	OD	2	280	2.44716
S9	M	44	1	OS	0	234	2.36922
S9	M	44	1	OS	2	224	2.35025
S10	F	57	1	OD	0	283	2.45179
S10	F	57	1	OD	2	286	2.45637
S10	F	57	1	OS	0	392	2.59329
S10	F	57	1	OS	2	891	2.94988
S11	F	55	1	OD	0	298	2.47422
S11	F	55	1	OD	2	295	2.46982
S11	F	55	1	OS	0	286	2.45637
S11	F	55	1	OS	2	312	2.49415

## Sheet: Figure 4, 6, Supplement Figure
Subject	Age	OnCriz	Sex	Eye	Time	Manual NPI	Posterior_.	Mid_.	Far_.	T.NPI (Adjusted)	T.Pos (Adjusted)
S1	42	1	F	OD	0	0.135079	0	16.5	40.29	0.153325	0.025
S1	42	1	F	OD	1	0.17694	0	25.9119	37.4261	0.193093	0.025
S1	42	1	F	OD	2	0.206549	2.18889	35.2173	33.1408	0.221222	2.10444
S1	42	1	F	OS	0	0.0715972	0	6.18	36.02	0.0930173	0.025
S1	42	1	F	OS	1	0.174266	0	20.3592	49.0269	0.190553	0.025
S1	42	1	F	OS	2	0.123592	1.71111	19.442	23.9639	0.142412	1.65056
S2	48	1	F	OD	0	0.0551459	0	1.67	25.53	0.0773886	0.025
S2	48	1	F	OD	1	0.193798	0	21.5438	45.4425	0.209108	0.025
S2	48	1	F	OD	2	0.0569041	0	2.33333	21.3349	0.0790589	0.025
S2	48	1	F	OS	0	0.146088	6.83	13.07	38.71	0.163784	6.5135
S2	48	1	F	OS	1	0.184643	0	20.0597	48.9302	0.200411	0.025
S2	48	1	F	OS	2	0.14172	0	18.0733	40.0571	0.159634	0.025
S3	59	1	F	OD	0	0.128307	1.29	17.81	27.13	0.146891	1.2505
S3	59	1	F	OD	1	0.216931	0	34.9979	34.2562	0.231085	0.025
S3	59	1	F	OD	2	0.172384	0	27.393	28.6471	0.188765	0.025
S3	59	1	F	OS	0	0.129142	5.49	16.9	18.43	0.147685	5.2405
S3	59	1	F	OS	1	0.208248	0	28.9121	35.7668	0.222836	0.025
S3	59	1	F	OS	2	0.192627	7.06667	25.3738	28.6056	0.207995	6.73833
S4	55	1	F	OD	0	0.159952	0	22.41	31.54	0.176955	0.025
S4	55	1	F	OD	1	0.18878	0	16.6024	46.2148	0.204341	0.025
S4	55	1	F	OD	2	0.224894	0	30.7635	45.4486	0.238649	0.025
S4	55	1	F	OS	0	0.13334	0	20.72	23.46	0.151673	0.025
S4	55	1	F	OS	1	0.188334	0	20.7363	42.4128	0.203917	0.025
S4	55	1	F	OS	2	0.166633	0	19.6476	41.6664	0.183301	0.025
S5	38	1	M	OD	0	0.279893	1.01	42.85	46.3	0.290899	0.9845
S5	38	1	M	OD	1	0.284254	0	36.5891	56.3961	0.295042	0.025
S5	38	1	M	OD	2	0.265624	0	37.9145	45.8747	0.277343	0.025
S5	38	1	M	OS	0	0.315847	2.63	49.37	51.79	0.325055	2.5235
S5	38	1	M	OS	1	0.265581	0	37.2111	46.7629	0.277302	0.025
S5	38	1	M	OS	2	0.309266	3.15556	47.609	46.1016	0.318803	3.02278
S6	41	1	F	OD	0	0.0785568	0	5.01	31.49	0.099629	0.025
S6	41	1	F	OD	1	0.120608	0	18.9764	24.5498	0.139577	0.025
S6	41	1	F	OD	2	0.160059	0	26.6258	28.1688	0.177056	0.025
S6	41	1	F	OS	0	0.134097	4.38	7.74	51.24	0.152392	4.186
S6	41	1	F	OS	1	0.217075	10.8111	22.4492	43.4128	0.231221	10.2956
S6	41	1	F	OS	2	0.167396	8.47778	16.743	41.2497	0.184026	8.07889
S7	40	1	M	OD	0	0.178974	0	22.33	42.48	0.195025	0.025
S7	40	1	M	OD	1	0.326902	6.96745	45.3087	56.2449	0.335557	6.64408
S7	40	1	M	OD	2	0.310455	0	46.708	60.16	0.319932	0.025
S7	40	1	M	OS	0	0.582188	34.25	69.92	83.75	0.578079	32.5625
S7	40	1	M	OS	1	0.580485	48.6827	67.1308	60.3143	0.576461	46.2736
S7	40	1	M	OS	2	0.732694	62.123	79.9478	78.4189	0.721059	59.0418
S8	55	1	F	OD	0	0.196891	0	20.38	51.84	0.212046	0.025
S8	55	1	F	OD	1	0.302886	15.1459	31.8278	51.5997	0.312741	14.4137
S8	55	1	F	OD	2	0.452538	35.2333	43.5444	68.055	0.454912	33.4967
S8	55	1	F	OS	0	0.0753233	0	7.42	26.47	0.0965571	0.025
S8	55	1	F	OS	1	0.289897	13.1523	30.9566	51.3832	0.300402	12.5197
S8	55	1	F	OS	2	0.257102	19.0333	30.8778	27.7101	0.269247	18.1067
S9	44	1	M	OD	0	0.120578	0	1.93	61.67	0.139549	0.025
S9	44	1	M	OD	1	0.239412	0	38.1903	39.5314	0.252442	0.025
S9	44	1	M	OD	2	0.117428	0	14.8229	29.873	0.136556	0.025
S9	44	1	M	OS	0	0.12396	0	13.34	48.36	0.142762	0.025
S9	44	1	M	OS	1	0.207607	0	18.8393	58.8291	0.222226	0.025
S9	44	1	M	OS	2	0.139697	0	13.8324	50.5118	0.157712	0.025
S10	57	1	F	OD	0	0.13102	0	15.54	35.32	0.149469	0.025
S10	57	1	F	OD	1	0.189604	0	29.5002	34.6114	0.205124	0.025
S10	57	1	F	OD	2	0.22974	0	36.1222	37.5658	0.243253	0.025
S10	57	1	F	OS	0	0.628421	43.68	61.94	91.43	0.622	41.521
S10	57	1	F	OS	1	0.69195	61.1139	78.5056	67.4219	0.682353	58.0832
S10	57	1	F	OS	2	0.67529	46.5778	85.2889	79.5712	0.666526	44.2739

## Sheet: Figure 4C
Subject	Age	OnCriz	Sex	Eye	Time	MIPAV NPI
S1	42	1	F	OD	0	0.359497
S1	42	1	F	OD	1	0.599094
S1	42	1	F	OD	2	0.613555
S1	42	1	F	OS	0	0.556593
S1	42	1	F	OS	1	0.654507
S1	42	1	F	OS	2	0.593634
S2	48	1	F	OD	0	0.335575
S2	48	1	F	OD	1	0.585452
S2	48	1	F	OD	2	0.587761
S2	48	1	F	OS	0	0.589066
S2	48	1	F	OS	1	0.601343
S2	48	1	F	OS	2	0.746073
S3	59	1	F	OD	0	0.401796
S3	59	1	F	OD	1	0.478565
S3	59	1	F	OD	2	0.499711
S3	59	1	F	OS	0	0.486148
S3	59	1	F	OS	1	0.431991
S3	59	1	F	OS	2	0.486413
S4	55	1	F	OD	0	0.300018
S4	55	1	F	OD	1	0.519357
S4	55	1	F	OD	2	0.555167
S4	55	1	F	OS	0	0.40973
S4	55	1	F	OS	1	0.412315
S4	55	1	F	OS	2	0.507956
S5	38	1	M	OD	0	0.455002
S5	38	1	M	OD	1	0.613214
S5	38	1	M	OD	2	0.699067
S5	38	1	M	OS	0	0.378597
S5	38	1	M	OS	1	0.557114
S5	38	1	M	OS	2	0.398884
S6	41	1	F	OD	0	0.290084
S6	41	1	F	OD	1	0.498211
S6	41	1	F	OD	2	0.457647
S6	41	1	F	OS	0	0.346416
S6	41	1	F	OS	1	0.571189
S6	41	1	F	OS	2	0.291262
S7	40	1	M	OD	0	0.487549
S7	40	1	M	OD	1	0.563917
S7	40	1	M	OD	2	0.610707
S7	40	1	M	OS	0	0.630241
S7	40	1	M	OS	1	0.639505
S7	40	1	M	OS	2	0.656908
S8	55	1	F	OD	0	0.576528
S8	55	1	F	OD	1	0.620813
S8	55	1	F	OD	2	0.638904
S8	55	1	F	OS	0	0.508003
S8	55	1	F	OS	1	0.637938
S8	55	1	F	OS	2	0.516936
S9	44	1	M	OD	0	0.518016
S9	44	1	M	OD	1	0.447467
S9	44	1	M	OD	2	0.534904
S9	44	1	M	OS	0	0.519775
S9	44	1	M	OS	1	0.600189
S9	44	1	M	OS	2	0.4854
S10	57	1	F	OD	0	0.465214
S10	57	1	F	OD	1	0.444407
S10	57	1	F	OD	2	0.471474
S10	57	1	F	OS	0	0.801777
S10	57	1	F	OS	1	0.782978
S10	57	1	F	OS	2	0.772106
